# Supplementary material for: Molecular evolution of the ependymin-related gene epdl2 in African weakly electric fish
Source: G3 (Bethesda). 2022 Dec 19;13(3):jkac331. doi: 10.1093/g3journal/jkac331 (PMC9997568; doi:10.1093/g3journal/jkac331)
Supplement: jkac331_Supplementary_Data [file jkac331_supplementary_data.zip]

Archive with 3 entries (3 files):
- File_S1_G3-2022-403804.txt
- Suppl_Tables_&_Figs_G3-2022-403804.pdf
- Table_S3_G3-2022-403804.xlsx
