# Supplementary material for: Molecular evolution of the ependymin-related gene epdl2 in African weakly electric fish
Source: G3 (Bethesda). 2022 Dec 19;13(3):jkac331. doi: 10.1093/g3journal/jkac331 (PMC9997568; doi:10.1093/g3journal/jkac331)
Supplement: jkac331_Supplementary_Data [file jkac331_supplementary_data.zip › File_S1_G3-2022-403804.txt]

>Takifugu_rubripes_epd2_ENSTRUG00000008083__manually_curated
MKEEQRCLLLLQLGSEPSVGTQPSVSPPRMTGGFTVMAANVSCSGQISYDAFGQKIRVRSTGLASSETFYVDQLMLFRQK
VYYEIDWLKSSCKKKPLDTAFIPMQVPFDAHATMQMFLGSSASWGMGVLVNSWSGVLPNNGYYTGVFTEIGCIPMTFFSY
MPTSGWSMISTFNWVLGNTNPMDFAPPSFCAKSKLEVTETPDNMFTALQALALKTKRGD
>Amia_calva_epdl_AMCG00015468__manually_curated
MQPITVVTICLCLAMSIEAQRPKPCASPPLLEGALSVMDAKFVQVVSGIFSYDGLGQKFRIRENVSVAGSSFALDTLFLF
REHIQYKIFYQNQTCVRSPLDTRFRPLEVPPDAQFLTQMVVGGSSQPGEGVLGNQWTGKIPETKGTYYTLVSEFGCLPLS
DLYYDAHGLWITTFYDLITGIRDPNVFIPPSFCDKGISLEAL
>Amia_calva_epdl_AMCG00015463__manually_curated
MRPVTVVTICLCLVLSIEAQRPKPCESPPLLEGMVTVMESPTFKMTGSLFFYDGLLKRLRLLANATGDAQDTLLLFRERV
QYRIFYQNQTCVQSALDTPFRPLEVPPDAQFLNQLVFGGSSQPGEGVLVNQWMGKVPETQGTYYSHFTKFGCLPFSEIYY
TPTNSWYISYFNMGRGIRDPNVFIPPPFCEEKGSRPEVL
>Rhincodon_typus_epdl_XP020390538__manually_curated
MVAVLFICSLFFLGALGSQPKRCTAPDLLEGQRYIGDLRRTFVEQEIFSYDAIQKRIYVFRKVSHGSSKMLEMVDIILFQ
QSVMYQFYPQNKTCVKSTLHTPFQPIAVPSNATFFNQIYVGGSSEPQEGVLVNVWNQISHDDISVLSYTDFNCLPISEVS
YRKDKGWIFVTSFNLNKTIHDPSVFTPPPECSHLN
>Protosalanx_hyalocranius_epdl2_LS_GLEAN_10003579__manually_curated
MFVSILLAICLGLAVESLAQPHPCRSPPFMQGHMIMTFPSEGFYSVEEFFYDGAGEKVKRRALDTVDNNTVYREELFLYR
EGVYYEIYHHNKTCTKASFKVPWFPIGVPKDATFQSQFIIGSLSDSGEGLLINSWTGKIPQFKAKYFNTFTETGCLPVSM
TFNLENEGYAHQDYYDIVVGIEDPDVFFPPRFCDQASDKGYAMTDFIDTLFKK
>Brienomyrus_brachyistius_epdl3_XP048851435__manually_curated
MKVLLAISISLFLALNVLAKEPCHPPPLLEGKFSAVISQQNMNILGSFSSDLPGRRFYLREEVYGNGFTLFEDILMLFSE
KVMYVISYTNSTCISLPLNMDLHPMEFPPKAQYLNQVYIGSALPGEGVLADVWTGTYSMIKGPYFITTTSTGCLPISGVF
NVETIGNLVAAYVDLVYGIEDPNVFTPPSFCKKAN
